# Supplementary material for: Genome-wide identification and expression profile of the MADS-box gene family in Erigeron breviscapus
Source: PLoS One. 2019 Dec 20;14(12):e0226599. doi: 10.1371/journal.pone.0226599 (PMC6924644; doi:10.1371/journal.pone.0226599)
Supplement: S3 Table — (XLS) [file pone.0226599.s007.xls]

## Sheet: Sheet1
#node	annotation
NOG02698	non supervised orthologous group
NOG280879	non supervised orthologous group
NOG15849	non supervised orthologous group
NOG277657	non supervised orthologous group
NOG187080	non supervised orthologous group
COG5656	Importin, protein involved in nuclear import
NOG254516	non supervised orthologous group
COG2101	TATA-box binding protein (TBP), component of TFIID and TFIIIB
NOG273120	non supervised orthologous group
COG5414	TATA-binding protein-associated factor
COG5169	Heat shock transcription factor
COG5641	GATA Zn-finger-containing transcription factor
NOG02214	non supervised orthologous group
COG1814	Uncharacterized membrane protein
NOG100923	non supervised orthologous group
NOG96976	non supervised orthologous group
NOG10668	non supervised orthologous group
COG5095	Transcription initiation factor TFIID, subunit TAF6
COG0349	Ribonuclease D
NOG25852	non supervised orthologous group
